# Supplementary material for: Perioperative Predictive Factors for Tumor Regression and Survival in Non-Small Cell Lung Cancer Patients Undergoing Neoadjuvant Treatment and Lung Resection
Source: Cancers (Basel). 2024 Aug 20;16(16):2885. doi: 10.3390/cancers16162885 (PMC11352403; doi:10.3390/cancers16162885)
Supplement: Supplementary file 1 [file cancers-16-02885-s001.zip]

Archive with 1 entries (1 files):
- cancers-3125131-supplementary.pdf
